# Supplementary material for: The Triterpenoids from Munronia pinnata and Their Anti-Proliferative Effects
Source: Molecules. 2023 Sep 28;28(19):6839. doi: 10.3390/molecules28196839 (PMC10574247; doi:10.3390/molecules28196839)
Supplement: Supplementary file 1 [file molecules-28-06839-s001.zip]

Archive with 1 entries (1 files):
- molecules-2547909-supplementary.pdf
